# Supplementary material for: Signatures of human regulatory T cells: an encounter with old friends and new players
Source: Genome Biol. 2006 Jul 12;7(7):R54. doi: 10.1186/gb-2006-7-7-r54 (PMC1779567; doi:10.1186/gb-2006-7-7-r54)
Supplement: Additional File 1 [file gb-2006-7-7-r54-S1.xls]

## Sheet: up-regulated
		human							Balb/c mouse
			Exp1		Exp2				Exp1		Exp2		Exp3
			CD4+CD25+ vs CD4+CD25-		CD4+CD25+ vs CD4+CD25-				CD4+CD25+ vs CD4+CD25-		CD4+CD25+ vs CD4+CD25-		CD4+CD25+ vs CD4+CD25-
Probeset_ID HG-133A/B	GeneSymbol	Unigene Title	fold change	category	fold change	category	Probeset_ID MOE430A	Gene_Symbol	fold change	category	fold change	category	fold change	category	GeneAlias	Literatur	Funktion
1. only human
226694_at	AKAP2	A kinase (PRKA) anchor protein 2	2.48458	A	3.46295	A
210427_x_at	ANXA2	annexin A2	2.96493	A	2.26734	A
213503_x_at	ANXA2	annexin A2	2.8699	A	2.23767	A
201590_x_at	ANXA2	annexin A2	2.73777	A	2.22993	A
202241_at	C8FW	phosphoprotein regulated by mitogenic pathways	46.624	A	34.1544	A
226811_at	CALM2	calmodulin 2 (phosphorylase kinase, delta)	2.89788	A	2.9465	A
227168_at	CDH13	cadherin 13, H-cadherin (heart)	4.82658	A	3.39638	A
224917_at	CTSD	cathepsin D (lysosomal aspartyl protease)	2.00416	A	3.02514	A
209473_at	ENTPD1	ectonucleoside triphosphate diphosphohydrolase 1	4.92117	A	4.66216	A
227609_at	EPSTI1	epithelial stromal interaction 1 (breast)	2.3473	A	2.58291	A
204713_s_at	F5	coagulation factor V (proaccelerin, labile factor)	4.55042	A	13.699	A
202748_at	GBP2	guanylate binding protein 2, interferon-inducible	2.06051	A	2.05196	A
229625_at	GBP5	guanylate binding protein 5	3.59751	A	4.12959	A
220565_at	GPR2	G protein-coupled receptor 2	3.2154	A	5.76772	A
217478_s_at	HLA-DMA	major histocompatibility complex, class II, DM alpha	2.75299	A	2.23923	A
211991_s_at	HLA-DPA1	major histocompatibility complex, class II, DP alpha 1	4.21052	A	2.60268	A
211990_at	HLA-DPA1	major histocompatibility complex, class II, DP alpha 1	2.77022	A	2.31177	A
201137_s_at	HLA-DPB1	major histocompatibility complex, class II, DP beta 1	2.92006	A	2.06051	A
211654_x_at	HLA-DQB1	major histocompatibility complex, class II, DQ beta 1	3.42238	A	4.67511	A
210982_s_at	HLA-DRA	major histocompatibility complex, class II, DR alpha	7.28031	A	4.71416	A
208894_at	HLA-DRA	major histocompatibility complex, class II, DR alpha	6.25929	A	4.93141	A
208306_x_at	HLA-DRB4	major histocompatibility complex, class II, DR beta 4	4.9864	A	4.59798	A
209312_x_at	HLA-DRB5	major histocompatibility complex, class II, DR beta 5	8.24775	A	5.80783	A
215193_x_at	HLA-DRB5	major histocompatibility complex, class II, DR beta 5	6.92109	A	5.78373	A
204670_x_at	HLA-DRB5	major histocompatibility complex, class II, DR beta 5	5.95458	A	5.173	A
211548_s_at	HPGD	hydroxyprostaglandin dehydrogenase 15-(NAD)	8.87656	A	14.0257	A
203914_x_at	HPGD	hydroxyprostaglandin dehydrogenase 15-(NAD)	6.75989	A	11.1734	A
227361_at	HS3ST3B1	heparan sulfate (glucosamine) 3-O-sulfotransferase 3B1	2.27048	A	2.41831	A
228964_at	HSPCA	heat shock 90kD protein 1, alpha	2.6666	A	2.80111	A
210547_x_at	ICA1	islet cell autoantigen 1 (69kD)	7.4127	A	4.47845	A
207509_s_at	LAIR2	leukocyte-associated Ig-like receptor 2	3.89602	A	3.2898	A
208949_s_at	LGALS3	lectin, galactoside-binding, soluble, 3 (galectin 3)	7.16517	A	7.15028	A
219863_at	LOC51191	cyclin-E binding protein 1	2.6081	A	2.57219	A
224336_s_at	MKP-7	MAPK phosphatase-7	2.18707	A	2.59908	A
219594_at	NINJ2	ninjurin 2	3.38933	A	2.9897	A
225912_at	p53DINP1	p53-inducible p53DINP1	2.21453	A	2.51926	A
204285_s_at	PMAIP1	phorbol-12-myristate-13-acetate-induced protein 1	4.78991	A	6.81635	A
219654_at	PTPLA	protein tyrosine phosphatase-like (proline instead of catalytic arginine), member a	7.93923	A	7.01771	A
203554_x_at	PTTG1	pituitary tumor-transforming 1	4.13819	A	3.15798	A
230333_at	SAT	spermidine/spermine N1-acetyltransferase	2.0181	A	2.11697	A
214437_s_at	SHMT2	serine hydroxymethyltransferase 2 (mitochondrial)	3.19984	A	3.14051	A
228658_at	TMOD3	tropomodulin 3 (ubiquitous)	2.93427	A	2.43007	A
216252_x_at	TNFRSF6	tumor necrosis factor receptor superfamily, member 6	3.81055	A	4.26634	A
204780_s_at	TNFRSF6	tumor necrosis factor receptor superfamily, member 6	3.57019	A	4.53154	A
204781_s_at	TNFRSF6	tumor necrosis factor receptor superfamily, member 6	2.74727	A	4.50023	A
217234_s_at	VIL2	villin 2 (ezrin)	2.38006	A	2.58112	A
2. human and mouse
210538_s_at	BIRC3	baculoviral IAP repeat-containing 3	1.96428	C	3.19319	A	1421392_a_at	Birc2	2.55797	A	1.81001	C	1.71238	C			signal transduction
217967_s_at	C1orf24	chromosome 1 open reading frame 24	4.76673	A	4.34995	A											unknown
217966_s_at	C1orf24	chromosome 1 open reading frame 24	3.8344	B	4.63317	B											unknown
208908_s_at	CAST	calpastatin	1.66324	C	1.50838	C	1451413_at	Cast	2.24544	A	1.74836	C	1.52626	C			protein metabolism
236341_at	CTLA4	cytotoxic T-lymphocyte-associated protein 4	12.978	A	18.7134	A	1419334_at	Ctla4	5.28535	A	6.57049	A	11.3059	A	CD152	19	receptor
221331_x_at	CTLA4	cytotoxic T-lymphocyte-associated protein 4	6.57504	A	7.95576	A											receptor
234362_s_at	CTLA4	cytotoxic T-lymphocyte-associated protein 4	4.83327	A	10.2888	A											receptor
231794_at	CTLA4	cytotoxic T-lymphocyte-associated protein 4	2.88186	A	2.53678	A											receptor
206341_at	IL2RA	interleukin 2 receptor, alpha	12.2525	A	12.1089	A											receptor
211269_s_at	IL2RA	interleukin 2 receptor, alpha	12.1005	A	13.5573	A	1420692_at	Il2ra	9.8765	A	123.383	A	26.5198	A	CD25	23	receptor
205291_at	IL2RB	interleukin 2 receptor, beta	4.30795	A	2.79336	A	1448759_at	Il2rb	4.23394	A	4.42599	A	4.46915	A		17	receptor
224211_at	FOXP3	immune dysregulation, polyendocrinopathy, enteropathy, X-linked	9.25351	B	7.78663	C	1420765_a_at	Foxp3	7.97785	A	15.9336	A	6.95476	A	JM2, scurfin, sf	16	transcription factor
221334_s_at	FOXP3	immune dysregulation, polyendocrinopathy, enteropathy, X-linked	1.77276	C	1.69114	C											transcription factor
207677_s_at	NCF4	neutrophil cytosolic factor 4 (40kD)	5.48313	A	3.90683	A	1418465_at	Ncf4	1.67597	C	1.77892	C	1.69349	C			receptor
205147_x_at	NCF4	neutrophil cytosolic factor 4 (40kD)	3.79474	A	3.34499	B											receptor
225385_s_at	NULL	Homo sapiens cDNA FLJ20148 fis, clone COL08032, highly similar to ROL_HUMAN HETEROGENEOUS NUCLEAR RIBONUCLEOPROTEIN L	3.4011	B	2.13909	C	1425255_s_at	2810036L13Rik	1.77522	C	1.6144	C	1.60547	C			unknown
225386_s_at	NULL	Homo sapiens cDNA FLJ20148 fis, clone COL08032, highly similar to ROL_HUMAN HETEROGENEOUS NUCLEAR RIBONUCLEOPROTEIN L	2.15547	A	1.9292	C											unknown
235476_at	NULL	ESTs, Weakly similar to LEU5_HUMAN LEUKEMIA ASSOCIATED PROTEIN 5 [H.sapiens]	1.53688	C	3.26708	A	1416118_at	2310035M22Rik	3.18435	B	3.03985	B	4.15544	B			unknown
216834_at	RGS1	regulator of G-protein signalling 1	6.68534	B	5.30003	B	1417601_at	Rgs1	2.33593	A	3.81319	A	4.23981	A		17	signal transduction
201311_s_at	SH3BGRL	SH3 domain binding glutamic acid-rich protein like	1.55833	C	1.85318	C	1436997_x_at	Sh3bgrl	4.22807	B	2.50533	A	2.28469	A			unknown
206181_at	SLAM	signaling lymphocytic activation molecule	1.76418	C	1.53688	C	1425570_at	Slam	1.77522	C	1.89212	C	1.76418	C	CD150, IPO3	2	receptor
201663_s_at	SMC4L1	SMC4 (structural maintenance of chromosomes 4, yeast)-like 1	2.10235	B	2.92614	B	1422567_at	Niban	2.90795	B	2.99177	B	2.52101	B			cell cycle
201664_at	SMC4L1	SMC4 (structural maintenance of chromosomes 4, yeast)-like 1	1.65519	C	2.02933	B	1427275_at	2500002A22Rik	2.31177	A	2.26891	A	2.70757	B			cell cycle
207536_s_at	TNFRSF9	tumor necrosis factor receptor superfamily, member 9	13.823	B	20.7926	B	1460469_at	Tnfrsf9	4.02782	A	42.6065	A	2.64451	A	4-1BB, CDw137	17	receptor
3. only mouse (published)
201850_at	CAPG	capping protein (actin filament), gelsolin-like /// capping protein (actin filament), gelsolin-like					1450355_a_at	Capg	2.40161	A	3.7607	A	3.27615	A	Mbh-1	17	immune response
200675_at	CD81	CD81 antigen (target of antiproliferative antibody 1) /// CD81 antigen (target of antiproliferative antibody 1)					1416330_at	Cd81	2.78562	A	2.64818	A	4.10107	A		5	signal transduction
204440_at	CD83	CD83 antigen (activated B lymphocytes, immunoglobulin superfamily) /// CD83 antigen (activated B lymphocytes, immunoglobulin superfamily)					1416111_at	Cd83	2.71321	A	4.85678	B	4.85341	A		5	signal transduction
209365_s_at	ECM1	extracellular matrix protein 1 /// extracellular matrix protein 1					1448613_at	Ecm1	3.69609	A	2.84415	A	2.08782	B	p85	17	signal transduction
202345_s_at	FABP5	fatty acid binding protein 5 (psoriasis-associated) /// fatty acid binding protein 5 (psoriasis-associated)					1416021_a_at	Fabp5	3.97512	A	2.13761	A	2.8481	A	Mal1, klbp	17	lipid metabolism
236271_at	FABP5	fatty acid binding protein 5 (psoriasis-associated)
200853_at	H2AFZ	H2A histone family, member Z /// H2A histone family, member Z					1456032_x_at	H2afz	2.69821	B	1.6888	C	1.75808	C		17	DNA-binding
213911_s_at	H2AFZ	H2A histone family, member Z					1438092_x_at	H2afz	1.82008	C	1.50316	C	2.41496	B		17
202637_s_at	ICAM1	intercellular adhesion molecule 1 (CD54), human rhinovirus receptor					1424067_at	Icam1	2.30378	A	2.28945	A	1.71238	C	CD54	19	receptor
205055_at	ITGAE	integrin, alpha E (antigen CD103, human mucosal lymphocyte antigen 1; alpha polypeptide) /// integrin, alpha E (antigen CD103, human mucosal lymphocyte antigen 1; alpha polypeptide)					1449216_at	Itgae	3.01049	B	3.6731	A	1.53688	C	CD103	17	receptor
210288_at	KLRG1	killer cell lectin-like receptor subfamily G, member 1 /// killer cell lectin-like receptor subfamily G, member 1					1420788_at	Klrg1	4.25748	A	5.02109	A	4.84669	A		14	receptor
210510_s_at	NRP1	neuropilin 1					1448943_at	Nrp	3.29893	A	4.96571	A	6.74117	A		14	receptor
210615_at	NRP1	neuropilin 1					1418084_at	Nrp	3.09513	A	7.92824	A	4.61394	A		14
209193_at	PIM1	pim-1 oncogene /// pim-1 oncogene					1435458_at	Pim1	3.00008	A	2.29899	A	3.0887	A			signal transduction
205074_at	SLC22A5	solute carrier family 22 (organic cation transporter), member 5 /// solute carrier family 22 (organic cation transporter), member 5					1450395_at	Slc22a5	3.69865	A	3.63259	A	2.84218	A	octn2	5	signal transduction
203372_s_at	SOCS2	suppressor of cytokine signaling 2					1449109_at	Socs2	2.61534	A	1.73989	C	3.57762	B		17	signal transduction
206409_at	TIAM1	T-cell lymphoma invasion and metastasis 1 /// T-cell lymphoma invasion and metastasis 1					1418057_at	Tiam1	2.69634	A	3.39168	A	2.60629	C		17	receptor
223851_s_at	TNFRSF18	tumor necrosis factor receptor superfamily, member 18					1422303_a_at	Tnfrsf18	3.10372	A	3.50157	A	4.81655	A	AITR; Gitr	17	receptor
210847_x_at	TNFRSF25	tumor necrosis factor receptor superfamily, member 25					1422231_a_at	Tnfrsf25	1.95342	C	1.63467	C	1.65176	C		17	receptor
208023_at	TNFRSF4	tumor necrosis factor receptor superfamily, member 4 /// tumor necrosis factor receptor superfamily, member 4					1420351_at	Tnfrsf4	2.50359	A	3.69097	A	5.82396	A	ox40, CD134	17	receptor
4. only mouse
201169_s_at	BHLHB2	basic helix-loop-helix domain containing, class B, 2					1418025_at	Bhlhb2	3.24226	A	2.97729	A	2.59188	A			transcription factor
201170_s_at	BHLHB2	basic helix-loop-helix domain containing, class B, 2 /// basic helix-loop-helix domain containing, class B, 2
221223_x_at	CISH	cytokine inducible SH2-containing protein /// cytokine inducible SH2-containing protein					1448724_at	Cish	3.40345	A	3.21318	A	2.42503	A			signal transduction
223377_x_at	CISH	cytokine inducible SH2-containing protein
223961_s_at	CISH	cytokine inducible SH2-containing protein
202017_at	EPHX1	epoxide hydrolase 1, microsomal (xenobiotic) /// epoxide hydrolase 1, microsomal (xenobiotic)					1422438_at	Ephx1	2.34892	A	2.97317	A	2.02933	A			immune response
235574_at	GBP4	guanylate binding protein 4					1418392_a_at	Gbp3	3.91497	A	3.77114	A	5.01761	A			immune response
222953_at	GPR83	G protein-coupled receptor 83					1423415_at	Gpr83	19.8353	A	19.6438	A	9.95209	A			receptor
201392_s_at	IGF2R	insulin-like growth factor 2 receptor					1424112_at	Igf2r	2.65369	A	2.54383	A	4.46296	A			receptor
201393_s_at	IGF2R	insulin-like growth factor 2 receptor /// insulin-like growth factor 2 receptor
213906_at	MYBL1	v-myb myeloblastosis viral oncogene homolog (avian)-like 1					1421317_x_at	Myb	2.53151	A	2.52275	A	2.42335	A			transcription factor
201502_s_at	NFKBIA	nuclear factor of kappa light polypeptide gene enhancer in B-cells inhibitor, alpha					1448306_at	Nfkbia	2.65369	A	3.28297	A	2.45717	A			transcription factor
231699_at	NFKBIA	nuclear factor of kappa light polypeptide gene enhancer in B-cells inhibitor, alpha					1420089_at	Nfkbia	2.65001	A	2.27048	A	1.72788	C
							1449731_s_at	Nfkbia	2.17347	A	3.49187	A	2.08204	A
209324_s_at	RGS16	regulator of G-protein signalling 16					1455265_a_at	Rgs16	20.2521	A	18.7134	A	24.4032	A			signal transduction
211434_s_at	CCRL2	chemokine (C-C motif) receptor-like 2 /// chemokine (C-C motif) receptor-like 2					1427736_a_at	Ccrl2	7.06652	B	2.33432	C	3.4011	B			receptor
201160_s_at	CSDA	cold shock domain protein A					1435800_a_at	Csda	2.2253	B	2.0548	B	5.23794	B			transcription factor
212592_at	IGJ	immunoglobulin J polypeptide, linker protein for immunoglobulin alpha and mu polypeptides					1424305_at	Igj	2.35545	A	1.98481	C	2.06337	B			immune response
209306_s_at	SWAP70	SWAP-70 protein					1423543_at	Swap70	5.32581	B	2.6666	B	2.85205	B			signal transduction
205599_at	TRAF1	TNF receptor-associated factor 1 /// TNF receptor-associated factor 1					1423602_at	Traf1	3.29665	A	2.40327	B	1.63354	C			signal transduction

## Sheet: down-regulated
		human							Balb/c mouse
			Exp1		Exp2				Exp1		Exp2		Exp3
			CD4+CD25+ vs CD4+CD25-		CD4+CD25+ vs CD4+CD25-				CD4+CD25+ vs CD4+CD25-		CD4+CD25+ vs CD4+CD25-		CD4+CD25+ vs CD4+CD25-
Probeset_ID HG-133A/B	GeneSymbol	Unigene Title	fold change	category	fold change	category	Probeset_ID MOE430A	Gene_Symbol	fold change	category	fold change	category	fold change	category	GeneAlias	Literatur	Funktion
1. only human
208636_at	ACTN1	actinin, alpha 1	-2.48458	A	-3.17774	A
215051_x_at	AIF1	allograft inflammatory factor 1	-16.8538	A	-7.16517	A
210858_x_at	ATM	ataxia telangiectasia mutated (includes complementation groups A, C and D)	-2.0209	A	-2.90392	A
206337_at	CCR7	chemokine (C-C motif) receptor 7	-2.1038	A	-2.18556	A
201061_s_at	EPB72	erythrocyte membrane protein band 7.2 (stomatin)	-2.26891	A	-3.06312	A
206492_at	FHIT	fragile histidine triad gene	-3.11234	A	-4.06146	A
223423_at	GPCR150	putative G protein-coupled receptor	-5.75175	A	-3.38698	A
206666_at	GZMK	granzyme K (serine protease, granzyme 3; tryptase II)	-3.40345	A	-5.15153	A
218918_at	HMIC	1,2-alpha-mannosidase IC	-4.10961	A	-4.02782	A
201565_s_at	ID2	inhibitor of DNA binding 2, dominant negative helix-loop-helix protein	-4.87702	A	-6.10504	A
209840_s_at	LRRN3	leucine-rich repeat protein, neuronal 3	-8.1851	A	-19.2528	A
209841_s_at	LRRN3	leucine-rich repeat protein, neuronal 3	-6.9789	A	-11.4876	A
239272_at	MMP28	matrix metalloproteinase 28	-3.71407	A	-2.72641	A
203413_at	NELL2	nel (chicken)-like 2	-7.52661	A	-9.08194	A
217950_at	NOSIP	eNOS interacting protein	-2.82647	A	-2.674	A
207266_x_at	RBMS1	RNA binding motif, single stranded interacting protein 1	-2.18556	A	-2.37347	A
219155_at	RDGBB	retinal degeneration B beta	-2.17498	A	-2.68328	A
223044_at	SLC11A3	solute carrier family 11 (proton-coupled divalent metal ion transporters), member 3	-3.07801	A	-2.6703	A
215806_x_at	TRGC2	T cell receptor gamma constant 2	-2.68701	A	-3.05463	A
200670_at	XBP1	X-box binding protein 1	-2.00555	A	-2.3933	A
212774_at	ZNF238	zinc finger protein 238	-2.43851	A	-2.2253	A
2. human and mouse
1405_i_at	SCYA5	small inducible cytokine A5 (RANTES)	-12.4321	A	-9.68666	A	1418126_at	Ccl5	-4.08122	A	-5.20176	A	-3.36592	A
204655_at	SCYA5	small inducible cytokine A5 (RANTES)	-5.10886	A	-9.53346	A	1418126_at	Ccl5	-4.08122	A	-5.20176	A	-3.36592	A
226876_at	NULL	ESTs, Weakly similar to T33110 hypothetical protein C18H7.3 - Caenorhabditis elegans [C.elegans]	-1.72788	C	-1.96156	C	1456603_at	1500005K14Rik	-3.98064	A	-3.62003	B	-5.35913	A
226905_at	NULL	Homo sapiens, clone IMAGE:4564684, mRNA, partial cds	-1.66786	C	-2.03355	A	1456603_at	1500005K14Rik	-3.98064	A	-3.62003	B	-5.35913	A
205254_x_at	TCF7	transcription factor 7 (T-cell specific, HMG-box)	-2.57398	A	-2.85205	A	1433471_at	Tcf7	-1.90264	C	-3.14269	A	-4.34092	A
205255_x_at	TCF7	transcription factor 7 (T-cell specific, HMG-box)	-1.77769	C	-2.47084	A
3. only mouse (published)
201340_s_at	ENC1	ectodermal-neural cortex (with BTB-like domain)					1420965_a_at	Enc1	-6.229	A	-6.13898	A	-3.81848	A
201508_at	IGFBP4	insulin-like growth factor binding protein 4 /// insulin-like growth factor binding protein 4					1423756_s_at	Igfbp4	-9.07564	A	-11.8844	A	-16.6795	A
201508_at	IGFBP4	insulin-like growth factor binding protein 4 /// insulin-like growth factor binding protein 4					1437405_a_at	Igfbp4	-6.75521	A	-8.55638	A	-10.2106	A
201508_at	IGFBP4	insulin-like growth factor binding protein 4 /// insulin-like growth factor binding protein 4					1423757_x_at	Igfbp4	-5.37774	A	-5.40764	A	-6.59787	A
201508_at	IGFBP4	insulin-like growth factor binding protein 4 /// insulin-like growth factor binding protein 4					1437406_x_at	Igfbp4	-5.30738	A	-8.20783	A	-4.77665	A
201508_at	IGFBP4	insulin-like growth factor binding protein 4 /// insulin-like growth factor binding protein 4					1421992_a_at	Igfbp4	-2.55974	B	-4.9726	B	-2.61353	B
211564_s_at	PDLIM4	PDZ and LIM domain 4 /// PDZ and LIM domain 4					1417928_at	Ril-pending	-88.5242	A	-55.9087	A	-25.1764	A
219259_at	SEMA4A	sema domain, immunoglobulin domain (Ig), transmembrane domain (TM) and short cytoplasmic domain, (semaphorin) 4A /// sema domain, immunoglobulin domain (Ig), transmembrane domain (TM) and short cytoplasmic domain, (semaphorin) 4A					1448110_at	Sema4a	-3.19098	A	-3.5186	A	-3.78161	A
4. only mouse
226789_at	---	CDNA FLJ46881 fis, clone UTERU3015647, moderately similar to Embigin precursor					1415857_at	Emb	-2.57219	A	-2.22684	A	-2.34567	A
239072_at	---	CDNA FLJ46881 fis, clone UTERU3015647, moderately similar to Embigin precursor					1415857_at	Emb	-2.57219	A	-2.22684	A	-2.34567	A
209398_at	HIST1H1C	histone 1, H1c /// histone 1, H1c					1416101_a_at	Hist1h1c	-3.26255	A	-5.14439	A	-2.90996	A
209398_at	HIST1H1C	histone 1, H1c /// histone 1, H1c					1436994_a_at	Hist1h1c	-2.54206	A	-4.06146	A	-2.53151	A
202581_at	HSPA1B	heat shock 70kDa protein 1B /// heat shock 70kDa protein 1B					1452388_at	Hspa1a	-3.27161	A	-4.299	A	-2.25793	A
218286_s_at	RNF7	ring finger protein 7 /// ring finger protein 7					1426414_a_at	Rnf7	-2.36199	A	-2.02792	A	-2.16595	A
224394_at	RNF7	ring finger protein 7 /// ring finger protein 7					1426414_a_at	Rnf7	-2.36199	A	-2.02792	A	-2.16595	A
224395_s_at	RNF7	ring finger protein 7 /// ring finger protein 7					1426414_a_at	Rnf7	-2.36199	A	-2.02792	A	-2.16595	A
224439_x_at	RNF7	ring finger protein 7 /// ring finger protein 7					1426414_a_at	Rnf7	-2.36199	A	-2.02792	A	-2.16595	A
239820_at	RNF7	ring finger protein 7					1426414_a_at	Rnf7	-2.36199	A	-2.02792	A	-2.16595	A
205326_at	RAMP3	receptor (calcitonin) activity modifying protein 3 /// receptor (calcitonin) activity modifying protein 3					1420401_a_at	Ramp3	-3.23777	B	-2.98349	A	-2.42839	B
202581_at	HSPA1B	heat shock 70kDa protein 1B					1427126_at	Hspa1b	-2.48113	A	-2.91804	A	-1.88688	C
218872_at	TSC	hypothetical protein FLJ20607					1418744_s_at	Tesc-pending	-2.31338	A	-3.49914	A	-1.86865	C
240553_at	TSC	hypothetical protein FLJ20607					1418744_s_at	Tesc-pending	-2.31338	A	-3.49914	A	-1.86865	C
201739_at	SGK	serum/glucocorticoid regulated kinase /// serum/glucocorticoid regulated kinase					1416041_at	Sgk	-1.97657	C	-2.00834	A	-1.80375	C
