# Supplementary material for: Signatures of human regulatory T cells: an encounter with old friends and new players
Source: Genome Biol. 2006 Jul 12;7(7):R54. doi: 10.1186/gb-2006-7-7-r54 (PMC1779567; doi:10.1186/gb-2006-7-7-r54)
Supplement: Additional File 2 [file gb-2006-7-7-r54-S2.xls]

## Sheet: Suppl. Table 2
GeneSymbol	Unigene Title	Function	Avg. Fold Change TReg vs GFP_TH	Avg. Fold Change FOXP3_TH vs GFP_TH
AHR	aryl hydrocarbon receptor /// aryl hydrocarbon receptor	transcription factor	3.09	2.02
ARHGEF12	Rho guanine nucleotide exchange factor (GEF) 12	signal transduction	2.19	3.12
ASCL3	achaete-scute complex (Drosophila) homolog-like 3 /// achaete-scute complex (Drosophila) homolog-like 3	transcription factor	2.16	2.39
ATP8A2	ATPase, aminophospholipid transporter-like, Class I, type 8A, member 2	cell cycle	-2.09	-2.1
BMP2	bone morphogenetic protein 2	signal transduction	-3.27	-4.02
BMP3	bone morphogenetic protein 3 (osteogenic) /// bone morphogenetic protein 3 (osteogenic)	signal transduction	4.74	2.79
BUB1	BUB1 budding uninhibited by benzimidazoles 1 homolog (yeast) /// BUB1 budding uninhibited by benzimidazoles 1 homolog (yeast)	cell cycle	3.58	2.13
C7	complement component 7 /// complement component 7	immune response	-2.13	-2.46
CALCR	calcitonin receptor /// calcitonin receptor	receptor	3.61	3.57
CALCRL	calcitonin receptor-like /// calcitonin receptor-like	receptor	-3.66	-2.43
CDH13	cadherin 13, H-cadherin (heart) /// cadherin 13, H-cadherin (heart)	cell adhesion	4.74	2.11
CDH6	cadherin 6, type 2, K-cadherin (fetal kidney)	cell adhesion	-2.2	-15.56
DLG5	discs, large homolog 5 (Drosophila) /// discs, large homolog 5 (Drosophila)	cell cycle	3.43	3.31
EDG2	endothelial differentiation, lysophosphatidic acid G-protein-coupled receptor, 2	signal transduction	6.12	6.45
GNRH1	gonadotropin-releasing hormone 1 (leutinizing-releasing hormone) /// gonadotropin-releasing hormone 1 (leutinizing-releasing hormone)	signal transduction	4.43	13.3
GPR25	G protein-coupled receptor 25 /// G protein-coupled receptor 25	receptor	2.33	2.34
GPR48	G protein-coupled receptor 48 /// G protein-coupled receptor 48	receptor	14.8	2.57
IGLL1	immunoglobulin lambda-like polypeptide 1 /// immunoglobulin lambda-like polypeptide 1	immune response	7.89	7.35
IL1RL2	interleukin 1 receptor-like 2 /// interleukin 1 receptor-like 2	receptor	3.27	6.16
IL1RN	interleukin 1 receptor antagonist	immune response	2.95	2.99
IL20RA	interleukin 20 receptor, alpha /// interleukin 20 receptor, alpha	receptor	-5.17	-8.43
INSM1	insulinoma-associated 1 /// insulinoma-associated 1	transcription factor	12.38	4.8
KLRC4	killer cell lectin-like receptor subfamily C, member 4 /// killer cell lectin-like receptor subfamily C, member 4	signal transduction	3.97	3.37
KSR	kinase suppressor of ras	signal transduction	4.05	2.25
LAMB3	laminin, beta 3 /// laminin, beta 3	cell adhesion	-2.09	-3.24
LILRA1	leukocyte immunoglobulin-like receptor, subfamily A (with TM domain), member 1 /// leukocyte immunoglobulin-like receptor, subfamily A (with TM domain), member 1	immune response	-2.05	-5.81
LST1	leukocyte specific transcript 1	immune response	2.83	2.53
LTB4R	leukotriene B4 receptor /// leukotriene B4 receptor	receptor	3.73	2.22
NCKAP1	NCK-associated protein 1 /// NCK-associated protein 1	apoptosis	5.21	2.93
NEK2	NIMA (never in mitosis gene a)-related kinase 2 /// NIMA (never in mitosis gene a)-related kinase 2	cell cycle	-2.08	-2.24
PDE8A	phosphodiesterase 8A	signal transduction	3.79	3.32
PDPK1	3-phosphoinositide dependent protein kinase-1	signal transduction	3.63	4.52
RAB25	RAB25, member RAS oncogene family	signal transduction	3.74	4.06
RAF1	v-raf-1 murine leukemia viral oncogene homolog 1 /// v-raf-1 murine leukemia viral oncogene homolog 1	signal transduction	2.36	2.04
RBPSUHL	recombining binding protein suppressor of hairless (Drosophila)-like /// recombining binding protein suppressor of hairless (Drosophila)-like	transcription factor	-4.31	-2.15
RIN3	Ras and Rab interactor 3	signal transduction	9.38	4.41
SMARCA2	SWI/SNF related, matrix associated, actin dependent regulator of chromatin, subfamily a, member 2	transcription factor	-2.34	-6.14
TBX2	T-box 2	transcription factor	2.05	2.91
TECTA	tectorin alpha /// tectorin alpha	cell adhesion	3.67	3.33
TEF	thyrotrophic embryonic factor /// thyrotrophic embryonic factor	transcription factor	-2.43	-3.51
UBD	ubiquitin D /// ubiquitin D	immune response	3.62	9.45
UBE2D1	ubiquitin-conjugating enzyme E2D 1 (UBC4/5 homolog, yeast) /// ubiquitin-conjugating enzyme E2D 1 (UBC4/5 homolog, yeast)	protein metabolism	-7.31	-5.06
ZFP37	zinc finger protein 37 homolog (mouse) /// zinc finger protein 37 homolog (mouse)	transcription factor	4.49	2.05
ZNF174	zinc finger protein 174	transcription factor	4.24	4.21
ZNF272	zinc finger protein 272	transcription factor	-2.61	-4.42
