# Supplementary material for: Signatures of human regulatory T cells: an encounter with old friends and new players
Source: Genome Biol. 2006 Jul 12;7(7):R54. doi: 10.1186/gb-2006-7-7-r54 (PMC1779567; doi:10.1186/gb-2006-7-7-r54)
Supplement: Additional File 3 [file gb-2006-7-7-r54-S3.xls]

## Sheet: Suppl. Table 3
GeneSymbol	Unigene Title	Funktion	Literatur
ATP1B1	ATPase, Na+/K+ transporting, beta 1 polypeptide"	ion transport	20
BCL2	B-cell CLL/lymphoma 2	immune response	85, 87
CCR2	chemokine (C-C motif) receptor 2 /// Transcribed sequences	receptor	90
CCR4	chemokine (C-C motif) receptor 4 /// chemokine (C-C motif) receptor 4	receptor	20, 90, 98
CCR5	chemokine (C-C motif) receptor 5 /// chemokine (C-C motif) receptor 5	receptor	90
CCR8	chemokine (C-C motif) receptor 8 /// chemokine (C-C motif) receptor 8	receptor	90, 98
CD28	CD28 antigen (Tp44) /// CD28 antigen (Tp44)	signal transduction	96, 97
CD38	CD38 antigen (p45) /// CD38 antigen (p45)	signal transduction	7
CD3D	CD3D antigen, delta polypeptide (TiT3 complex) /// CD3D antigen, delta polypeptide (TiT3 complex)"	receptor	6
CD3E	CD3E antigen, epsilon polypeptide (TiT3 complex) /// CD3E antigen, epsilon polypeptide (TiT3 complex)"	signal transduction	93
CD3G	CD3G antigen, gamma polypeptide (TiT3 complex) /// CD3G antigen, gamma polypeptide (TiT3 complex)"	signal transduction	93
CD3Z	CD3Z antigen, zeta polypeptide (TiT3 complex) /// CD3Z antigen, zeta polypeptide (TiT3 complex)"	signal transduction	93
CD4	CD4 antigen (p55)	signal transduction
CD44	CD44 antigen (homing function and Indian blood group system)	signal transduction	97
CD5	CD5 antigen (p56-62) /// CD5 antigen (p56-62)	signal transduction	20, 97
CD5L	CD5 antigen-like (scavenger receptor cysteine rich family) /// CD5 antigen-like (scavenger receptor cysteine rich family)	receptor	20
CD69	CD69 antigen (p60, early T-cell activation antigen) /// CD69 antigen (p60, early T-cell activation antigen)"	receptor	84
CD7	CD7 antigen (p41)	immune response	20
CD8A	CD8 antigen, alpha polypeptide (p32)"	immune response	6
CD8B1	CD8 antigen, beta polypeptide 1 (p37)"	immune response	6
CD96	CD96 antigen	immune response	16
CDC25B	cell division cycle 25B /// cell division cycle 25B	cell cycle	85
CNOT2	CCR4-NOT transcription complex, subunit 2"	transcription factor	85
CST7	cystatin F (leukocystatin) /// cystatin F (leukocystatin)	unknown	89
CXCR3	chemokine (C-X-C motif) receptor 3 /// chemokine (C-X-C motif) receptor 3	receptor	84
CYP11A1	cytochrome P450, family 11, subfamily A, polypeptide 1 /// cytochrome P450, family 11, subfamily A, polypeptide 1"	electron transport	89
DAPP1	dual adaptor of phosphotyrosine and 3-phosphoinositides /// dual adaptor of phosphotyrosine and 3-phosphoinositides	signal transduction	16
DGKA	diacylglycerol kinase, alpha 80kDa /// diacylglycerol kinase, alpha 80kDa"	signal transduction	95
DUSP1	dual specificity phosphatase 1 /// dual specificity phosphatase 1	cell cycle	20
EEF1A1	eukaryotic translation elongation factor 1 alpha 1 /// eukaryotic translation elongation factor 1 alpha 1	translation	95
EGR1	early growth response 1	transcription factor	89, 100
FKBP4	FK506 binding protein 4, 59kDa"	protein folding	20
FKBP5	FK506 binding protein 5 /// FK506 binding protein 5	protein folding	85
FYN	FYN oncogene related to SRC, FGR, YES"	signal transduction	85, 20
GATA3	GATA binding protein 3	transcription factor	89, 100
GM2A	GM2 ganglioside activator	glycosphingolipid metabolism	89
GMNN	geminin, DNA replication inhibitor /// geminin, DNA replication inhibitor"	cell cycle	20
GZMA	granzyme A (granzyme 1, cytotoxic T-lymphocyte-associated serine esterase 3) /// granzyme A (granzyme 1, cytotoxic T-lymphocyte-associated serine esterase 3)"	immune response	89, 100
GZMB	granzyme B (granzyme 2, cytotoxic T-lymphocyte-associated serine esterase 1) /// granzyme B (granzyme 2, cytotoxic T-lymphocyte-associated serine esterase 1)"	immune response	84, 89
HIST1H2AB	histone 1, H2ab /// histone 1, H2ab"	histone	95
ICOS	inducible T-cell co-stimulator	immune response	84, 16
IFNG	interferon, gamma"	immune response	92
IL10	interleukin 10 /// interleukin 10	immune response	92, 99, 101
IL2	interleukin 2 /// interleukin 2	immune response	98
IL4	interleukin 4	immune response	92, 99
IL5	interleukin 5 (colony-stimulating factor, eosinophil) /// interleukin 5 (colony-stimulating factor, eosinophil)"	immune response	98
IL7R	interleukin 7 receptor	receptor	20
IL9	interleukin 9 /// interleukin 9	immune response	100
IRF4	interferon regulatory factor 4	transcription factor	20
ITGB1	integrin, beta 1 (fibronectin receptor, beta polypeptide, antigen CD29 includes MDF2, MSK12)"	receptor	84
ITGB2	integrin, beta 2 (antigen CD18 (p95), lymphocyte function-associated antigen 1; macrophage antigen 1 (mac-1) beta subunit) /// integrin, beta 2 (antigen CD18 (p95), lymphocyte function-associated antigen 1; macrophage antigen 1 (mac-1) beta subunit)"	receptor	97
JAK3	Janus kinase 3 (a protein tyrosine kinase, leukocyte) /// Janus kinase 3 (a protein tyrosine kinase, leukocyte)"	signal transduction	95
JUN	v-jun sarcoma virus 17 oncogene homolog (avian)	transcription factor	85
LEF1	lymphoid enhancer-binding factor 1	transcription factor	20, 95
LGALS1	lectin, galactoside-binding, soluble, 1 (galectin 1) /// lectin, galactoside-binding, soluble, 1 (galectin 1)"	signal transduction	91, 95, 20
LTA	lymphotoxin alpha (TNF superfamily, member 1) /// lymphotoxin alpha (TNF superfamily, member 1)"	immune response	20
LY6E	lymphocyte antigen 6 complex, locus E /// lymphocyte antigen 6 complex, locus E"	signal transduction	95
MAPK9	mitogen-activated protein kinase 9	signal transduction	85
MCM5	MCM5 minichromosome maintenance deficient 5, cell division cycle 46 (S. cerevisiae)"	cell cycle	20
MS4A1	membrane-spanning 4-domains, subfamily A, member 1 /// membrane-spanning 4-domains, subfamily A, member 1"	immune response	20
NAPB	N-ethylmaleimide-sensitive factor attachment protein, beta"	protein transport	95
PCAF	p300/CBP-associated factor	transcription factor	16
PDCD1	programmed cell death 1 /// programmed cell death 1	immune response	16
PDE3B	phosphodiesterase 3B, cGMP-inhibited /// phosphodiesterase 3B, cGMP-inhibited"	signal transduction	20
PENK	proenkephalin /// proenkephalin	signal transduction	20, 66, 100
PHGDH	phosphoglycerate dehydrogenase /// phosphoglycerate dehydrogenase	amino acid biosynthesis	95
PIM2	pim-2 oncogene /// pim-2 oncogene	protein amino acid phosphorylation	20
PKP3	plakophilin 3	cell adhesion	16
PSMA4	proteasome (prosome, macropain) subunit, alpha type, 4 /// proteasome (prosome, macropain) subunit, alpha type, 4"	protein metabolism	95
PTPRC	protein tyrosine phosphatase, receptor type, C"	signal transduction	97
RABAC1	Rab acceptor 1 (prenylated) /// Rab acceptor 1 (prenylated)	signal transduction	20
RAMP2	receptor (calcitonin) activity modifying protein 2 /// receptor (calcitonin) activity modifying protein 2	receptor	16
RARG	retinoic acid receptor, gamma"	transcription factor	20
RBPSUH	recombining binding protein suppressor of hairless (Drosophila)	transcription factor	6
RORA	RAR-related orphan receptor A	receptor	16
RRM2	ribonucleotide reductase M2 polypeptide	DNA replication	95
S100A10	S100 calcium binding protein A10 (annexin II ligand, calpactin I, light polypeptide (p11)) /// S100 calcium binding protein A10 (annexin II ligand, calpactin I, light polypeptide (p11))"	cell cycle	19, 95
SATB1	special AT-rich sequence binding protein 1 (binds to nuclear matrix/scaffold-associating DNA's) /// special AT-rich sequence binding protein 1 (binds to nuclear matrix/scaffold-associating DNA's)	transcription factor	20
SDC4	syndecan 4 (amphiglycan, ryudocan) /// syndecan 4 (amphiglycan, ryudocan)"	receptor	20
SELL	selectin L (lymphocyte adhesion molecule 1) /// selectin L (lymphocyte adhesion molecule 1)	receptor	97
SERPINI1	serine (or cysteine) proteinase inhibitor, clade I (neuroserpin), member 1 /// serine (or cysteine) proteinase inhibitor, clade I (neuroserpin), member 1	signal transduction	16
SMAD7	SMAD, mothers against DPP homolog 7 (Drosophila) /// SMAD, mothers against DPP homolog 7 (Drosophila)"	immune response	92
SMPDL3A	sphingomyelin phosphodiesterase, acid-like 3A	carbohydrate metabolism	16
SOCS1	suppressor of cytokine signaling 1	signal transduction	20
STAM	signal transducing adaptor molecule (SH3 domain and ITAM motif) 1 /// signal transducing adaptor molecule (SH3 domain and ITAM motif) 1	signal transduction	85
STAT4	signal transducer and activator of transcription 4 /// signal transducer and activator of transcription 4	transcription factor	85
TCF1	transcription factor 1, hepatic; LF-B1, hepatic nuclear factor (HNF1), albumin proximal factor /// transcription factor 1, hepatic; LF-B1, hepatic nuclear factor (HNF1), albumin proximal factor"	transcription factor	20
TFRC	transferrin receptor (p90, CD71)"	receptor	87
TGFB1	transforming growth factor, beta 1 (Camurati-Engelmann disease)"	immune response	92, 99
TGFBR1	transforming growth factor, beta receptor I (activin A receptor type II-like kinase, 53kDa) /// transforming growth factor, beta receptor I (activin A receptor type II-like kinase, 53kDa)"	receptor	91
TGFBR3	transforming growth factor, beta receptor III (betaglycan, 300kDa) /// transforming growth factor, beta receptor III (betaglycan, 300kDa)"	signal transduction	20
TGIF	TGFB-induced factor (TALE family homeobox) /// TGFB-induced factor (TALE family homeobox)	immune response	95
THY1	Thy-1 cell surface antigen	receptor	20
TIAF1	TGFB1-induced anti-apoptotic factor 1 /// TGFB1-induced anti-apoptotic factor 1	signal transduction	16
TIAM1	T-cell lymphoma invasion and metastasis 1 /// T-cell lymphoma invasion and metastasis 1	signal transduction	20
TLR4	toll-like receptor 4 /// toll-like receptor 4	immune response	96
TLR5	toll-like receptor 5	immune response	96
TLR7	toll-like receptor 7 /// toll-like receptor 7	immune response	96
TLR8	toll-like receptor 8 /// toll-like receptor 8	immune response	96
TNFRSF1A	tumor necrosis factor receptor superfamily, member 1A"	receptor	91
TNFRSF1B	tumor necrosis factor receptor superfamily, member 1B"	receptor	91
TNFRSF5	tumor necrosis factor receptor superfamily, member 5"	receptor	6
TNFSF5	tumor necrosis factor (ligand) superfamily, member 5 (hyper-IgM syndrome) /// tumor necrosis factor (ligand) superfamily, member 5 (hyper-IgM syndrome)"	signal transduction	6
TNFSF6	tumor necrosis factor (ligand) superfamily, member 6"	immune response	20
TOP2A	topoisomerase (DNA) II alpha 170kDa	transcription	20
TXK	TXK tyrosine kinase /// TXK tyrosine kinase	signal transduction	85
TXN	thioredoxin /// thioredoxin	transcription factor	20
VAV2	vav 2 oncogene /// vav 2 oncogene	signal transduction	20
YY1	YY1 transcription factor /// YY1 transcription factor /// YY1 transcription factor	transcription factor	20
