# Supplementary material for: Signatures of human regulatory T cells: an encounter with old friends and new players
Source: Genome Biol. 2006 Jul 12;7(7):R54. doi: 10.1186/gb-2006-7-7-r54 (PMC1779567; doi:10.1186/gb-2006-7-7-r54)
Supplement: Additional File 4 [file gb-2006-7-7-r54-S4.XLS]

## Sheet: Suppl. Table 4
ProbeSet_ID	FOXP3_TH1 Signal	GFP_TH1 Signal	Fold Change	Signal Detection	Category	Gene Symbol	Genebank Acc.-No.	Unigene Title
221334_s_at	472.721	133.276	4.49089	PP	A	FOXP3	NM_014009.1	forkhead box P3
206975_at	114.715	21.7282	4.48156	PA	0	LTA	NM_000595.2	lymphotoxin alpha (TNF superfamily, member 1)
206337_at	184.354	45.9217	3.71664	PA	B	CCR7	NM_001838.1	chemokine (C-C motif) receptor 7
210042_s_at	250.57	72.4101	2.94241	PA	B	CTSZ	AF073890.1	cathepsin Z
208949_s_at	1376.67	351.671	2.71321	PP	A	LGALS3	BC001120.1	lectin, galactoside-binding, soluble, 3 (galectin 3)
214551_s_at	593.215	295.646	1.97383	PP	C	CD7	NM_006137.2	CD7 antigen (p41)
211548_s_at	278.736	134.973	1.93455	PP	C	HPGD	J05594.1	hydroxyprostaglandin dehydrogenase 15-(NAD)
210439_at	279.941	129.346	1.9066	PP	C	ICOS	AB023135.1	inducible T-cell co-stimulator
203868_s_at	39.8872	30.6486	1.86736	AM	0	VCAM1	NM_001078.1	vascular cell adhesion molecule 1
206341_at	427.096	206.817	1.84548	PP	C	IL2RA	NM_000417.1	interleukin 2 receptor, alpha
218918_at	229.21	146.408	1.73027	PP	C	MAN1C1	NM_020379.1	mannosidase, alpha, class 1C, member 1
206492_at	51.1943	35.5723	1.65749	MA	0	FHIT	NM_002012.1	fragile histidine triad gene
205993_s_at	65.7951	55.9996	1.59992	MA	0	TBX2	NM_005994.1	T-box 2
202581_at	140.314	73.5703	1.59107	PP	0	HSPA1B	NM_005346.2	heat shock 70kDa protein 1B
203508_at	800.677	494.615	1.56482	PP	C	TNFRSF1B	NM_001066.1	tumor necrosis factor receptor superfamily, member 1B
208376_at	315.45	162.453	1.55833	PP	C	CCR4	NM_005508.1	chemokine (C-C motif) receptor 4
218326_s_at	28.2305	15.8945	1.55401	AM	0	GPR48	NM_018490.1	G protein-coupled receptor 48
204269_at	764.627	499.197	1.5305	PP	C	PIM2	NM_006875.1	pim-2 oncogene
205599_at	373.385	285.386	1.50525	PP	C	TRAF1	NM_005658.1	TNF receptor-associated factor 1
221331_x_at	152.462	99.1437	1.32042	PP	0	CTLA4	NM_005214.1	cytotoxic T-lymphocyte-associated protein 4
206220_s_at	76.1459	103.803	-1.50108	AP	0	RASA3	NM_007368.1	Ins(1,3,4,5)P4-binding protein
201291_s_at	213.369	312.212	-1.51152	PP	C	TOP2A	NM_001067.1	topoisomerase (DNA) II alpha 170kDa
210140_at	1739.09	2725.46	-1.52098	PP	C	CST7	AF031824.1	cystatin F (leukocystatin)
201061_s_at	375.517	564.335	-1.54864	PP	C	STOM	M81635.1	stomatin
214617_at	647.946	1009.57	-1.58008	PP	C	---	AI445650	Perforin, mRNA sequence
203408_s_at	914.915	1517.51	-1.58887	PP	C	SATB1	NM_002971.1	special AT-rich sequence binding protein 1 (binds to nuclear matrix/scaffold-associating DNA's)
207681_at	164.488	301.198	-1.62225	AP	C	CXCR3	NM_001504.1	chemokine (C-X-C motif) receptor 3
209642_at	150.978	204.084	-1.64947	PP	0	BUB1	AF043294.2	BUB1 budding uninhibited by benzimidazoles 1 homolog (yeast)
210164_at	481.329	863.171	-1.76296	PP	C	GZMB	J03189.1	granzyme B (granzyme 2, cytotoxic T-lymphocyte-associated serine esterase 1)
213906_at	30.641	64.855	-1.79129	PP	0	MYBL1	AW592266	v-myb myeloblastosis viral oncogene homolog (avian)-like 1
204103_at	427.218	784.715	-1.93724	PP	C	CCL4	NM_002984.1	chemokine (C-C motif) ligand 4
215806_x_at	209.142	550.54	-2.15248	PP	A	TRGC2	M13231.1	T cell receptor gamma constant 2
205074_at	43.5615	82.2196	-2.2176	AP	0	SLC22A5	NM_003060.1	solute carrier family 22 (organic cation transporter), member 5
203413_at	31.6572	152.701	-2.38998	AM	C	NELL2	NM_006159.1	NEL-like 2 (chicken)
205798_at	106.664	492.962	-3.93128	AP	A	IL7R	NM_002185.1	interleukin 7 receptor
206666_at	393.339	2424.04	-5.67649	PP	A	GZMK	NM_002104.1	granzyme K (serine protease, granzyme 3; tryptase II)
207987_s_at	29.0322	2.36889	12.4235	AA	0	GNRH1	NM_000825.1	gonadotropin-releasing hormone 1 (leutinizing-releasing hormone)
208038_at	50.5219	3.69361	10.9132	AA	0	IL1RL2	NM_003854.1	interleukin 1 receptor-like 2
206660_at	36.805	9.12782	7.37682	AA	0	IGLL1	NM_020070.1	immunoglobulin lambda-like polypeptide 1
201681_s_at	39.8031	9.56021	6.82581	AA	0	DLG5	AB011155.1	discs, large (Drosophila) homolog 5
205890_s_at	57.8159	8.01438	6.48902	AA	0	UBD	NM_006398.1	ubiquitin D
209365_s_at	108.441	17.803	5.36657	AA	0	ECM1	U65932.1	extracellular matrix protein 1
210690_at	18.7445	4.02085	4.70111	AA	0	KLRC4	U96845.1	killer cell lectin-like receptor subfamily C, member 4
211434_s_at	54.0524	11.649	4.57255	AA	0	CCRL2	AF015524.1	chemokine (C-C motif) receptor-like 2
221363_x_at	22.3935	3.58602	4.52212	AA	0	GPR25	NM_005298.1	G protein-coupled receptor 25
202241_at	48.05	11.9652	3.78948	AA	0	C8FW	NM_025195.1	phosphoprotein regulated by mitogenic pathways
210930_s_at	20.1444	3.37234	3.77375	AA	0	ERBB2	AF177761.2	v-erb-b2 erythroblastic leukemia viral oncogene homolog 2, neuro/glioblastoma derived oncogene homolog (avian)
219456_s_at	56.0362	14.8828	3.74509	AA	0	RIN3	AW027923	Ras and Rab interactor 3
207068_at	26.0358	3.69035	3.64773	AA	0	ZFP37	NM_003408.1	zinc finger protein 37 homolog (mouse)
210166_at	56.674	13.1717	3.56524	AA	0	TLR5	AF051151.1	toll-like receptor 5
206502_s_at	18.7307	4.51688	3.36825	AA	0	INSM1	NM_002196.1	insulinoma-associated 1
221296_at	28.068	8.67639	3.23777	AA	0	TECTA	NM_005422.1	tectorin alpha
212592_at	29.6631	11.125	3.21095	AA	0	IGJ	AV733266	immunoglobulin J polypeptide, linker protein for immunoglobulin alpha and mu polypeptides
213624_at	10.8134	3.30684	3.01676	AA	0	ASM3A	AA873600	acid sphingomyelinase-like phosphodiesterase
205758_at	67.3075	21.25	2.98763	AA	0	CD8A	AW006735	CD8 antigen, alpha polypeptide (p32)
208023_at	22.4324	5.80675	2.82255	AA	0	TNFRSF4	NM_003327.1	tumor necrosis factor receptor superfamily, member 4
219659_at	13.7576	5.85939	2.80111	AA	0	ATP8A2	AU146927	ATPase, aminophospholipid transporter-like, Class I, type 8A, member 2
210547_x_at	40.398	20.9903	2.59728	AA	0	ICA1	L21181.1	islet cell autoantigen 1, 69kDa
203084_at	58.9834	18.4229	2.57576	AA	0	TGFB1	NM_000660.1	transforming growth factor, beta 1 (Camurati-Engelmann disease)
212657_s_at	10.3274	2.87621	2.32141	AA	0	IL1RN	AW083357	interleukin 1 receptor antagonist
207634_at	91.8627	42.1	2.27679	AA	0	PDCD1	NM_005018.1	programmed cell death 1
207979_s_at	37.5826	16.4365	2.20534	AA	0	CD8B1	NM_004931.1	CD8 antigen, beta polypeptide 1 (p37)
201124_at	42.4484	17.7762	2.19619	AA	0	ITGB5	AL048423	integrin, beta 5
221161_at	61.7115	21.0426	2.11844	AA	0	ASCL3	NM_020646.1	achaete-scute complex (Drosophila) homolog-like 3
220146_at	8.45327	2.31361	2.07197	AA	0	TLR7	NM_016562.1	toll-like receptor 7
204726_at	8.18326	4.16833	2.05623	AA	0	CDH13	NM_001257.1	cadherin 13, H-cadherin (heart)
210629_x_at	115.158	50.2286	2.00277	AA	0	LST1	AF000425.1	leukocyte specific transcript 1
201333_s_at	120.252	45.2188	1.95884	AA	0	ARHGEF12	NM_015313.1	Rho guanine nucleotide exchange factor (GEF) 12
207738_s_at	28.8563	9.99004	1.93053	AA	0	NCKAP1	NM_013436.1	NCK-associated protein 1
221271_at	62.9373	27.4286	1.86348	AA	0	IL21	NM_021803.1	interleukin 21
205403_at	12.3184	4.30729	1.8264	AA	0	IL1R2	NM_004633.1	interleukin 1 receptor, type II
206943_at	94.3781	64.8474	1.73388	AA	0	TGFBR1	NM_004612.1	transforming growth factor, beta receptor I (activin A receptor type II-like kinase, 53kDa)
204713_s_at	98.4847	38.56	1.59218	AA	0	F5	AA910306	coagulation factor V (proaccelerin, labile factor)
209727_at	109.46	63.3905	1.55079	AA	0	GM2A	M76477.1	GM2 ganglioside activator protein
207433_at	40.1793	26.611	1.51152	AA	0	IL10	NM_000572.1	interleukin 10
218186_at	14.8799	5.26682	1.49692	AA	0	RAB25	NM_020387.1	RAB25, member RAS oncogene family
212521_s_at	78.3204	54.6755	1.49278	AA	0	PDE8A	BE568219	phosphodiesterase 8A
201850_at	1005.22	651.54	1.45397	PP	0	CAPG	NM_001747.1	capping protein (actin filament), gelsolin-like
208591_s_at	420.664	271.467	1.44794	PP	0	PDE3B	NM_000922.1	phosphodiesterase 3B, cGMP-inhibited
204036_at	6.96203	2.39504	1.42306	AA	0	EDG2	AW269335	endothelial differentiation, lysophosphatidic acid G-protein-coupled receptor, 2
207509_s_at	229.877	165.375	1.41716	PP	0	LAIR2	NM_002288.2	leukocyte-associated Ig-like receptor 2
213767_at	7.2104	13.366	1.39959	AA	0	KSR	U43586.1	kinase suppressor of ras
208636_at	75.7616	47.3713	1.39088	PP	0	ACTN1	AI082078	actinin, alpha 1
200894_s_at	100.163	66.5353	1.38511	AA	0	FKBP4	AA894574	FK506 binding protein 4, 59kDa
204285_s_at	128.06	71.017	1.36509	PP	0	PMAIP1	AI857639	phorbol-12-myristate-13-acetate-induced protein 1
202145_at	646.314	490.135	1.35849	PP	0	LY6E	NM_002346.1	lymphocyte antigen 6 complex, locus E
206761_at	717.856	739.294	1.35566	PP	0	TACTILE	NM_005816.1	T cell activation, increased late expression
201465_s_at	12.7959	10.8086	1.34164	AA	0	JUN	BC002646.1	v-jun sarcoma virus 17 oncogene homolog (avian)
210538_s_at	191.134	223.228	1.31951	PP	0	BIRC3	U37546.1	baculoviral IAP repeat-containing 3
213606_s_at	216.607	175.19	1.31768	PP	0	ARHGDIA	AI571798	Rho GDP dissociation inhibitor (GDI) alpha
214437_s_at	197.608	213.502	1.30949	PP	0	SHMT2	NM_005412.1	serine hydroxymethyltransferase 2 (mitochondrial)
216252_x_at	454.495	409.027	1.30044	PP	0	TNFRSF6	Z70519.1	tumor necrosis factor receptor superfamily, member 6
202071_at	104.03	75.4406	1.29684	PP	0	SDC4	NM_002999.1	syndecan 4 (amphiglycan, ryudocan)
202820_at	156.525	56.3449	1.29594	PP	0	AHR	NM_001621.2	aryl hydrocarbon receptor
209602_s_at	147.16	94.8123	1.29325	PP	0	GATA3	AI796169	GATA binding protein 3
203544_s_at	118.844	83.2627	1.29056	PP	0	STAM	NM_003473.1	signal transducing adaptor molecule (SH3 domain and ITAM motif) 1
208193_at	5.91323	1.50411	1.27633	AA	0	IL9	NM_000590.1	interleukin 9
209840_s_at	1036.13	771.532	1.27544	PP	0	LRRN3	AI221950	leucine-rich repeat protein, neuronal 3
203372_s_at	117.302	81.3401	1.27191	PP	0	SOCS2	AB004903.1	suppressor of cytokine signaling 2
212774_at	73.1072	48.9631	1.26927	PP	0	ZNF238	AJ223321	zinc finger protein 238
207849_at	17.1803	15.2275	1.26839	AA	0	IL2	NM_000586.1	interleukin 2
208244_at	20.9251	7.89263	1.2605	AA	0	BMP3	NM_001201.1	bone morphogenetic protein 3 (osteogenic)
220565_at	15.0318	13.8577	1.24747	AA	0	GPR2	NM_016602.1	G protein-coupled receptor 2
201169_s_at	642.037	478.072	1.24057	PP	0	BHLHB2	BG326045	basic helix-loop-helix domain containing, class B, 2
210167_s_at	5.75307	12.6289	1.23456	AA	0	TEF	U06935.1	thyrotrophic embryonic factor
201502_s_at	911.186	863.844	1.21926	PP	0	NFKBIA	AI078167	nuclear factor of kappa light polypeptide gene enhancer in B-cells inhibitor, alpha
200049_at	213.53	159.683	1.21251	PP	0	HBOA	NM_007067.1	histone acetyltransferase
207187_at	273.561	208.17	1.20832	PP	0	JAK3	NM_000215.1	Janus kinase 3 (a protein tyrosine kinase, leukocyte)
207952_at	440.833	461.82	1.20748	PP	0	IL5	NM_000879.1	interleukin 5 (colony-stimulating factor, eosinophil)
207332_s_at	1056.9	698.679	1.20414	PP	0	TFRC	NM_003234.1	transferrin receptor (p90, CD71)
216834_at	47.6807	53.0554	1.19997	AA	0	---	S59049.1	B cell activation gene [Homo sapiens], mRNA sequence
200799_at	647.204	586.534	1.19665	PP	0	HSPA1A	NM_005345.3	heat shock 70kDa protein 1A
205692_s_at	646.843	514.971	1.19499	PP	0	CD38	NM_001775.1	CD38 antigen (p45)
210000_s_at	3.38083	2.57634	1.18674	AA	0	SOCS1	NM_003745.1	suppressor of cytokine signaling 1
202902_s_at	578.593	480.801	1.17609	PP	0	CTSS	NM_004079.1	cathepsin S
210982_s_at	526.092	424.824	1.17528	PP	0	HLA-DRA	M60333.1	major histocompatibility complex, class II, DR alpha
208991_at	653.025	586.015	1.16151	PP	0	---	AA634272	Homo sapiens cDNA FLJ35646 fis, clone SPLEN2012743, mRNA sequence
200028_s_at	720.023	647.134	1.15749	PP	0	STARD7	NM_020151.1	START domain containing 7
201041_s_at	36.3283	42.9098	1.15669	AP	0	DUSP1	NM_004417.2	dual specificity phosphatase 1
201565_s_at	3274.96	2887.51	1.15349	PP	0	ID2	NM_002166.1	inhibitor of DNA binding 2, dominant negative helix-loop-helix protein
209193_at	1366.98	1162.18	1.15189	PP	0	PIM1	M24779.1	pim-1 oncogene
207892_at	542.017	493.403	1.15109	PP	0	TNFSF5	NM_000074.1	tumor necrosis factor (ligand) superfamily, member 5 (hyper-IgM syndrome)
218902_at	180.069	197.041	1.15109	PP	0	FLJ20005	NM_017617.1	hypothetical protein FLJ20005
203136_at	640.358	509.14	1.15029	PP	0	RABAC1	NM_006423.1	Rab acceptor 1 (prenylated)
218286_s_at	260.801	285.644	1.15029	PP	0	RNF7	NM_014245.1	ring finger protein 7
205456_at	1553.3	1324.89	1.14552	PP	0	CD3E	NM_000733.1	CD3E antigen, epsilon polypeptide (TiT3 complex)
219259_at	71.3198	63.9585	1.14235	AA	0	FLJ12287	NM_022367.1	hypothetical protein FLJ12287 similar to semaphorins
200055_at	1173.68	1028.31	1.13839	PP	0	TAF10	NM_006284.1	TAF10 RNA polymerase II, TATA box binding protein (TBP)-associated factor, 30kDa
200000_s_at	840.644	713.694	1.13761	PP	0	PRPF8	NM_006445.1	PRP8 pre-mRNA processing factor 8 homolog (yeast)
208850_s_at	48.4301	46.9916	1.13524	AA	0	THY1	AL558479	Thy-1 cell surface antigen
202748_at	619.986	482.722	1.1321	PP	0	GBP2	NM_004120.2	guanylate binding protein 2, interferon-inducible
205779_at	5.22412	4.53698	1.1274	AA	0	RAMP2	NM_005854.1	receptor (calcitonin) activity modifying protein 2
204489_s_at	926.43	739.456	1.11729	PP	0	CD44	NM_000610.1	CD44 antigen (homing function and Indian blood group system)
211945_s_at	263.213	217.725	1.11497	PP	0	ITGB1	BG500301	integrin, beta 1 (fibronectin receptor, beta polypeptide, antigen CD29 includes MDF2, MSK12)
210354_at	89.2303	130.917	1.11497	PP	0	IFNG	M29383.1	interferon, gamma
202426_s_at	43.0565	48.7724	1.11265	AA	0	RXRA	NM_002957.2	retinoid X receptor, alpha
202345_s_at	114.45	90.8852	1.11111	PP	0	RPLP2	NM_001444.1	ribosomal protein, large P2
213539_at	5410.56	4839.49	1.10343	PP	0	CD3D	NM_000732.1	CD3D antigen, delta polypeptide (TiT3 complex)
203845_at	263.465	266.348	1.09962	PP	0	PCAF	AV727449	p300/CBP-associated factor
204440_at	131.562	100.753	1.09885	AA	0	CD83	NM_004233.1	CD83 antigen (activated B lymphocytes, immunoglobulin superfamily)
202431_s_at	307.781	275.12	1.09885	PP	0	MYC	NM_002467.1	v-myc myelocytomatosis viral oncogene homolog (avian)
203385_at	904.701	888.344	1.09885	PP	0	DGKA	NM_001345.1	diacylglycerol kinase, alpha 80kDa
200054_at	233.08	208.996	1.09809	PP	0	ZNF259	NM_003904.1	zinc finger protein 259
202387_at	198.079	212.248	1.09505	PP	0	BAG1	NM_004323.2	BCL2-associated athanogene
201160_s_at	51.6507	66.9807	1.09278	PP	0	CSDA	AL556190	cold shock domain protein A
203186_s_at	2347.06	2210.79	1.08673	PP	0	S100A4	NM_002961.2	S100 calcium binding protein A4 (calcium protein, calvasculin, metastasin, murine placental homolog)
206542_s_at	133.155	217.865	1.08298	PP	0	SMARCA2	AV725365	SWI/SNF related, matrix associated, actin dependent regulator of chromatin, subfamily a, member 2
219863_at	264.239	270.593	1.08147	PP	0	CEB1	NM_016323.1	cyclin-E binding protein 1
204201_s_at	64.6763	28.3848	1.08073	PP	0	PTPN13	NM_006264.1	protein tyrosine phosphatase, non-receptor type 13 (APO-1/CD95 (Fas)-associated phosphatase)
201397_at	138.85	117.405	1.08073	PA	0	PHGDH	NM_006623.1	phosphoglycerate dehydrogenase
209398_at	94.7601	75.433	1.08073	PA	0	H1F2	BC002649.1	H1 histone family, member 2
207886_s_at	10.4341	4.54204	1.07998	AA	0	CALCR	NM_001742.1	calcitonin receptor
200035_at	766.582	697.787	1.07923	PP	0	HSA011916	NM_015343.1	likely ortholog of Xenopus dullard
203554_x_at	1198.2	1008.11	1.07773	PP	0	PTTG1	NM_004219.2	pituitary tumor-transforming 1
204790_at	104.498	117.571	1.07773	PP	0	MADH7	NM_005904.1	MAD, mothers against decapentaplegic homolog 7 (Drosophila)
206181_at	989.47	921.723	1.07699	PP	0	SLAM	NM_003037.1	signaling lymphocytic activation molecule
204562_at	211.416	174.359	1.07326	PP	0	IRF4	NM_002460.1	interferon regulatory factor 4
211564_s_at	1.85624	2.60248	1.07326	AA	0	RIL	BC003096.1	LIM domain protein
200078_s_at	545.235	558.774	1.06955	PP	0	ATP6V0B	BC005876.1	ATPase, H+ transporting, lysosomal 21kDa, V0 subunit c''
200077_s_at	2972.62	2902.95	1.06807	PP	0	OAZ1	D87914.1	ornithine decarboxylase antizyme 1
200076_s_at	569.902	519.26	1.06585	PP	0	MGC2749	BC006479.1	hypothetical protein MGC2749
207266_x_at	660.834	689.9	1.06585	PP	0	RBMS1	NM_016837.1	RNA binding motif, single stranded interacting protein 1
201105_at	5626.75	6254.44	1.0629	PP	0	LGALS1	NM_002305.2	lectin, galactoside-binding, soluble, 1 (galectin 1)
200075_s_at	488.415	493.968	1.06216	PP	0	GUK1	BC006249.1	guanylate kinase 1
201288_at	4466.25	5045.06	1.05409	PP	0	ARHGDIB	NM_001175.1	Rho GDP dissociation inhibitor (GDI) beta
210479_s_at	123.578	139.535	1.04826	PP	0	RORA	L14611.1	RAR-related orphan receptor A
200071_at	198.843	205.125	1.04536	PP	0	SPF30	BF224259	splicing factor 30, survival of motor neuron-related
202039_at	445.216	415.047	1.04247	PP	0	TIAF1	NM_004740.1	TGFB1-induced anti-apoptotic factor 1
209112_at	492.572	452.267	1.03958	PP	0	CDKN1B	BC001971.1	cyclin-dependent kinase inhibitor 1B (p27, Kip1)
207677_s_at	617.564	565.945	1.03742	PP	0	NCF4	NM_013416.1	neutrophil cytosolic factor 4, 40kDa
210031_at	1307.79	1242.57	1.0367	PP	0	CD3Z	J04132.1	CD3Z antigen, zeta polypeptide (TiT3 complex)
207536_s_at	53.3777	54.9285	1.03598	PP	0	TNFRSF9	NM_001561.2	tumor necrosis factor receptor superfamily, member 9
200065_s_at	2297.87	2168.55	1.03526	PP	0	ARF1	AF052179.1	ADP-ribosylation factor 1
210427_x_at	2498.98	2158.8	1.03383	PP	0	ANXA2	BC001388.1	annexin A2
200068_s_at	1959.34	1894.67	1.02883	PP	0	CANX	M94859.1	calnexin
207785_s_at	575.747	663.219	1.02811	PP	0	KBF2	NM_015874.1	H-2K binding factor-2
210510_s_at	4.69643	5.2036	1.02669	AA	0	NRP1	AF145712.1	neuropilin 1
204188_s_at	25.8476	23.1923	1.02456	AA	0	RARG	M57707.1	retinoic acid receptor, gamma
204890_s_at	2602.35	2557.03	1.02314	PP	0	LCK	U07236.1	lymphocyte-specific protein tyrosine kinase
201340_s_at	1.57063	6.44583	1.02172	AA	0	ENC1	AF010314.1	ectodermal-neural cortex (with BTB-like domain)
205291_at	1844.95	1736.71	1.0203	PP	0	IL2RB	NM_000878.1	interleukin 2 receptor, beta
209795_at	216.712	174.228	1.01889	PP	0	CD69	L07555.1	CD69 antigen (p60, early T-cell activation antigen)
200030_s_at	2981.87	2862.92	1.01819	PP	0	SLC25A3	NM_002635.1	solute carrier family 25 (mitochondrial carrier; phosphate carrier), member 3
200070_at	251.709	237.041	1.01537	PP	0	CGI-57	BC001393.1	hypothetical protein CGI-57
205153_s_at	6.03796	6.87209	1.01537	AA	0	TNFRSF5	NM_001250.1	tumor necrosis factor receptor superfamily, member 5
202246_s_at	458.187	454.446	1.01466	PP	0	CDK4	NM_000075.1	cyclin-dependent kinase 4
201392_s_at	139.273	135.479	1.01396	PP	0	IGF2R	BG031974	insulin-like growth factor 2 receptor
200009_at	1845	1767.59	1.01115	PP	0	GDI2	NM_001494.2	GDP dissociation inhibitor 2
200079_s_at	1343.82	1233.46	1.00696	PP	0	KARS	AF285758.1	lysyl-tRNA synthetase
200041_s_at	1627.4	1616.74	1.00556	PP	0	BAT1	NM_004640.1	HLA-B associated transcript 1
201311_s_at	528.153	516.723	-1.00417	PP	0	SH3BGRL	AL515318	SH3 domain binding glutamic acid-rich protein like
200084_at	776.545	756.876	-1.01466	PP	0	SMAP	BE748698	small acidic protein
206804_at	564.211	541.678	-1.01537	PP	0	CD3G	NM_000073.1	CD3G antigen, gamma polypeptide (TiT3 complex)
200872_at	2107.85	2212.81	-1.01607	PP	0	S100A10	NM_002966.1	S100 calcium binding protein A10 (annexin II ligand, calpactin I, light polypeptide (p11))
208478_s_at	843.864	825.879	-1.02172	PP	0	BAX	NM_004324.1	BCL2-associated X protein
200004_at	1730.14	1768.74	-1.02243	PP	0	EIF4G2	NM_001418.1	eukaryotic translation initiation factor 4 gamma, 2
200006_at	2231.28	2304.46	-1.02456	PP	0	DJ-1	NM_007262.1	RNA-binding protein regulatory subunit
200047_s_at	462.21	581.904	-1.03383	PP	0	YY1	NM_003403.2	YY1 transcription factor
200020_at	648.032	676.18	-1.04102	PP	0	TARDBP	NM_007375.1	TAR DNA binding protein
201700_at	1453.25	1571.77	-1.04102	PP	0	CCND3	NM_001760.1	cyclin D3
201331_s_at	537.822	649.659	-1.04464	PP	0	STAT6	BC004973.1	signal transducer and activator of transcription 6, interleukin-4 induced
204309_at	17.9253	22.2847	-1.05044	AA	0	CYP11A	NM_000781.1	cytochrome P450, subfamily XIA (cholesterol side chain cleavage)
200072_s_at	822.587	930.451	-1.05117	PP	0	HNRPM	AF061832.1	heterogeneous nuclear ribonucleoprotein M
208627_s_at	2008.51	1966.36	-1.0519	PP	0	NSEP1	BE966374	nuclease sensitive element binding protein 1
208059_at	53.9473	63.1736	-1.05336	AP	0	CCR8	NM_005201.1	chemokine (C-C motif) receptor 8
210128_s_at	74.7602	80.5595	-1.05482	AA	0	LTB4R	U41070.1	leukotriene B4 receptor
201244_s_at	328.535	339.194	-1.05629	PP	0	RAF1	NM_002880.1	v-raf-1 murine leukemia viral oncogene homolog 1
200060_s_at	503.681	594.988	-1.06069	PP	0	RNPS1	BC001659.1	RNA binding protein S1, serine-rich domain
200059_s_at	2669.58	2960.39	-1.06142	PP	0	ARHA	BC001360.1	ras homolog gene family, member A
200015_s_at	915.103	671.556	-1.0629	PP	0	NEDD5	NM_004404.1	neural precursor cell expressed, developmentally down-regulated 5
200021_at	10215.6	10200	-1.0629	PP	0	CFL1	NM_005507.1	cofilin 1 (non-muscle)
206118_at	1070.92	1117.27	-1.06585	PP	0	STAT4	NM_003151.1	signal transducer and activator of transcription 4
200040_at	944.416	1056.69	-1.07103	PP	0	KHDRBS1	NM_006559.1	KH domain containing, RNA binding, signal transduction associated 1
210865_at	179.832	177.126	-1.07252	PP	0	TNFSF6	D38122.1	tumor necrosis factor (ligand) superfamily, member 6
200853_at	1488.34	1873.61	-1.07326	PP	0	H2AFZ	NM_002106.1	H2A histone family, member Z
200056_s_at	53.1822	97.4675	-1.07475	PP	0	C1D	NM_006333.1	nuclear DNA-binding protein
208908_s_at	329.136	309.727	-1.07549	PP	0	CAST	AF327443.1	calpastatin
209473_at	175.253	212.852	-1.08147	PP	0	ENTPD1	AV717590	ectonucleoside triphosphate diphosphohydrolase 1
206545_at	293.688	276.805	-1.08749	PP	0	CD28	NM_006139.1	CD28 antigen (Tp44)
200073_s_at	964.41	1202.69	-1.09051	PP	0	HNRPD	M94630.1	heterogeneous nuclear ribonucleoprotein D (AU-rich element RNA binding protein 1, 37kDa)
203381_s_at	41.9527	39.6645	-1.09126	AA	0	APOE	N33009	apolipoprotein E
217798_at	338.979	366.773	-1.09126	PP	0	---	AI123426	EST
205114_s_at	110.378	144.493	-1.09278	PP	0	CCL3	NM_002983.1	chemokine (C-C motif) ligand 3
204563_at	264.16	260.363	-1.09505	PP	0	SELL	NM_000655.2	selectin L (lymphocyte adhesion molecule 1)
201853_s_at	1561.95	1720.56	-1.09657	PP	0	CDC25B	NM_021873.1	cell division cycle 25B
217234_s_at	606.701	678.478	-1.09733	PP	0	VIL2	AF199015.1	villin 2 (ezrin)
205249_at	54.353	53.2596	-1.10343	AM	0	EGR2	NM_000399.2	early growth response 2 (Krox-20 homolog, Drosophila)
200044_at	841.898	919.503	-1.10343	PP	0	SFRS9	NM_003769.1	splicing factor, arginine/serine-rich 9
202637_s_at	175.132	178.019	-1.10496	MP	0	ICAM1	AI608725	intercellular adhesion molecule 1 (CD54), human rhinovirus receptor
204731_at	240.742	286.143	-1.1065	PP	0	TGFBR3	NM_003243.1	transforming growth factor, beta receptor III (betaglycan, 300kDa)
210105_s_at	600.763	601.91	-1.11419	PP	0	FYN	M14333.1	FYN oncogene related to SRC, FGR, YES
204404_at	150.375	128.247	-1.11651	PP	0	SLC12A2	NM_001046.1	solute carrier family 12 (sodium/potassium/chloride transporters), member 2
220046_s_at	525.911	541.595	-1.12039	PP	0	LOC57018	NM_020307.1	cyclin L ania-6a
204560_at	3.31042	4.61838	-1.13603	AA	0	FKBP5	NM_004117.1	FK506 binding protein 5
210643_at	16.7528	29.2255	-1.14155	AA	0	TNFSF11	AF053712.1	tumor necrosis factor (ligand) superfamily, member 11
204524_at	145.317	185.954	-1.1487	PP	0	PDPK1	NM_002613.1	3-phosphoinositide dependent protein kinase-1
211841_s_at	153.845	163.051	-1.15349	AA	0	TNFRSF25	U94510.1	tumor necrosis factor receptor superfamily, member 25
201242_s_at	84.4531	113.564	-1.15509	PP	0	ATP1B1	BC000006.1	ATPase, Na+/K+ transporting, beta 1 polypeptide
207238_s_at	1547.16	1820.6	-1.16635	PP	0	PTPRC	NM_002838.1	protein tyrosine phosphatase, receptor type, C
205488_at	7737.1	9146.13	-1.17121	PP	0	GZMA	NM_006144.2	granzyme A (granzyme 1, cytotoxic T-lymphocyte-associated serine esterase 3)
219654_at	48.8203	41.4246	-1.17202	AP	0	PTPLA	NM_014241.1	protein tyrosine phosphatase-like (proline instead of catalytic arginine), member a
205055_at	287.054	343.354	-1.17446	PP	0	ITGAE	NM_002208.3	integrin, alpha E (antigen CD103, human mucosal lymphocyte antigen 1; alpha polypeptide)
209312_x_at	1565.51	1759.36	-1.17609	PP	0	HLA-DRB1	U65585.1	major histocompatibility complex, class II, DR beta 1
211654_x_at	391.781	470.095	-1.17936	PP	0	HLA-DQB1	M17565.1	major histocompatibility complex, class II, DQ beta 1
217478_s_at	285.24	367.314	-1.18017	PP	0	HLA-DMA	X76775	major histocompatibility complex, class II, DM alpha
203396_at	571.361	611.723	-1.18674	PP	0	PSMA4	NM_002789.1	proteasome (prosome, macropain) subunit, alpha type, 4
202825_at	38.2633	48.1924	-1.18756	AA	0	SLC25A4	NM_001151.1	solute carrier family 25 (mitochondrial carrier; adenine nucleotide translocator), member 4
209270_at	5.09664	14.4157	-1.18921	AA	0	LAMB3	L25541.1	laminin, beta 3
205252_at	90.5266	99.448	-1.19499	AA	0	ZNF174	NM_003450.1	zinc finger protein 174
208306_x_at	1561.99	1816.24	-1.19997	PP	0	HLA-DRB4	NM_021983.2	major histocompatibility complex, class II, DR beta 4
221377_s_at	18.7104	26.5795	-1.20164	AA	0	RBPSUHL	NM_014276.1	recombining binding protein suppressor of hairless (Drosophila)-like
220832_at	4.09705	3.49644	-1.20999	AA	0	TLR8	NM_016610.1	toll-like receptor 8
201755_at	179.283	323.654	-1.20999	PP	0	MCM5	NM_006739.1	MCM5 minichromosome maintenance deficient 5, cell division cycle 46 (S. cerevisiae)
201693_s_at	44.8797	71.6365	-1.22603	AA	0	EGR1	AV733950	early growth response 1
206978_at	1019.74	972.91	-1.23971	PP	0	CCR2	NM_000647.2	chemokine (C-C motif) receptor 2
211991_s_at	377.351	465.65	-1.2466	PP	0	HLA-DPA1	M27487.1	major histocompatibility complex, class II, DP alpha 1
210288_at	94.6372	132.633	-1.2492	AM	0	KLRG1	AF081675.1	killer cell lectin-like receptor subfamily G, member 1
203313_s_at	75.6341	125.724	-1.2518	PP	0	TGIF	NM_003244.1	TGFB-induced factor (TALE family homeobox)
201890_at	513.778	712.386	-1.26663	PP	0	RRM2	NM_001034.1	ribonucleotide reductase M2 polypeptide
207538_at	66.677	148.636	-1.27633	PP	0	IL4	NM_000589.1	interleukin 4
204641_at	121.977	161.282	-1.29146	PP	0	NEK2	NM_002497.1	NIMA (never in mitosis gene a)-related kinase 2
203218_at	136.425	237.798	-1.29325	PP	0	MAPK9	W37431	mitogen-activated protein kinase 9
218872_at	227.05	252.255	-1.30044	PP	0	TSC	NM_017899.1	hypothetical protein FLJ20607
200670_at	648.07	839.931	-1.30134	PP	0	XBP1	NM_005080.1	X-box binding protein 1
201137_s_at	504.319	625.32	-1.3113	PP	0	HLA-DPB1	NM_002121.1	major histocompatibility complex, class II, DP beta 1
207643_s_at	242.715	275.064	-1.32225	AM	0	TNFRSF1A	NM_001065.1	tumor necrosis factor receptor superfamily, member 1A
216424_at	2.85185	2.92628	-1.33515	AA	0	---	S79267.1	---
218350_s_at	150.35	214.082	-1.3435	PP	0	GMNN	NM_015895.1	geminin, DNA replication inhibitor
201642_at	46.924	45.2441	-1.34817	AA	0	IFNGR2	NM_005534.1	interferon gamma receptor 2 (interferon gamma transducer 1)
203684_s_at	30.1723	33.8409	-1.35472	AA	0	BCL2	M13994.1	B-cell CLL/lymphoma 2
209306_s_at	49.2519	72.3447	-1.35849	PP	0	SWAP70	BC000616.1	SWAP-70 protein
201508_at	11.7042	16.1983	-1.37364	AA	0	IGFBP4	NM_001552.1	insulin-like growth factor binding protein 4
217950_at	267.175	353.609	-1.37459	PP	0	NOSIP	NM_015953.1	eNOS interacting protein
201663_s_at	483.39	662.357	-1.40542	PP	0	SMC4L1	NM_005496.1	SMC4 structural maintenance of chromosomes 4-like 1 (yeast)
204655_at	3743.08	4822.03	-1.41421	PP	0	CCL5	NM_002985.1	chemokine (C-C motif) ligand 5
200675_at	825.664	1125.2	-1.42306	PP	0	CD81	NM_004356.1	CD81 antigen (target of antiproliferative antibody 1)
211764_s_at	23.1777	33.1271	-1.42701	AP	0	UBE2D1	BC005980.1	ubiquitin-conjugating enzyme E2D 1 (UBC4/5 homolog, yeast)
202992_at	28.449	33.6397	-1.42998	AA	0	C7	NM_000587.1	complement component 7
206991_s_at	617.824	901.699	-1.43197	PP	0	CCR5	NM_000579.1	chemokine (C-C motif) receptor 5
210858_x_at	405.328	517.804	-1.44794	PP	0	ATM	U26455.1	ataxia telangiectasia mutated (includes complementation groups A, C and D)
219155_at	144.786	276.888	-1.457	PP	0	RDGBB	NM_012417.1	retinal degeneration B beta
216994_s_at	41.8921	50.7792	-1.48041	AP	0	RUNX2	L40992.1	runt-related transcription factor 2
202803_s_at	1079.41	1466.67	-1.49796	PP	0	ITGB2	NM_000211.1	integrin, beta 2 (antigen CD18 (p95), lymphocyte function-associated antigen 1; macrophage antigen 1 (mac-1) beta subunit)
215051_x_at	30.0897	86.5945	-1.5768	AA	0	AIF1	BF213829	allograft inflammatory factor 1
206409_at	64.4538	92.1521	-1.67133	AA	0	TIAM1	NM_003253.1	T-cell lymphoma invasion and metastasis 1
208849_at	27.8962	28.9149	-1.70527	AA	0	PPP1R8	AF118091.1	protein phosphatase 1, regulatory (inhibitor) subunit 8
208569_at	24.9588	55.2717	-1.74594	AA	0	H2AFM	NM_003513.1	H2A histone family, member M
205326_at	31.4838	85.5616	-1.77031	AA	0	RAMP3	NM_005856.1	receptor (calcitonin) activity modifying protein 3
221060_s_at	15.2645	29.4673	-1.805	AA	0	TLR4	NM_003266.1	toll-like receptor 4
209324_s_at	52.7257	74.8595	-1.83147	AA	0	RGS16	BF304996	regulator of G-protein signalling 16
205352_at	28.4706	44.8943	-1.88296	AA	0	SERPINI1	NM_005025.1	serine (or cysteine) proteinase inhibitor, clade I (neuroserpin), member 1
208981_at	31.0063	60.5498	-2.09217	AA	0	PECAM1	AW574504	platelet/endothelial cell adhesion molecule (CD31 antigen)
206983_at	7.8659	20.3456	-2.12285	AA	0	---	NM_004367.1	Chemokine (C-C motif) receptor 6; chemokine (C-C) receptor 6; G protein-coupled receptor 29; seven-transmembrane receptor, lymphocyte, 22; chemokine receptor-like 3 [Homo sapiens], mRNA sequence
206486_at	3.00451	21.7681	-2.33593	AA	0	LAG3	NM_002286.3	lymphocyte-activation gene 3
205536_at	9.91791	41.905	-2.56507	AA	0	VAV2	NM_003371.1	vav 2 oncogene
207143_at	31.4315	60.3	-2.57041	AA	0	CDK6	NM_001259.1	cyclin-dependent kinase 6
201739_at	6.97832	20.3846	-2.57219	AA	0	SGK	NM_005627.1	serum/glucocorticoid regulated kinase
213791_at	14.2301	52.2774	-3.17774	AA	0	PENK	NM_006211.1	proenkephalin
206331_at	12.9337	40.2962	-3.2221	AA	0	CALCRL	NM_005795.1	calcitonin receptor-like
206485_at	45.6864	208.219	-3.37995	AA	C	CD5	NM_014207.1	CD5 antigen (p56-62)
219594_at	11.3121	42.9186	-3.55291	AA	0	NINJ2	NM_016533.1	ninjurin 2
209872_s_at	12.0214	67.7017	-3.71922	AA	0	PKP3	BF001503	plakophilin 3
216273_at	14.5431	53.1844	-3.95588	AA	0	ZNF272	X78931.1	zinc finger protein 272
219115_s_at	2.05748	13.7823	-4.13532	AA	0	IL20RA	NM_014432.1	interleukin 20 receptor, alpha
202017_at	4.51321	45.7878	-4.20761	AA	0	EPHX1	NM_000120.2	epoxide hydrolase 1, microsomal (xenobiotic)
205254_x_at	21.9246	58.0312	-4.88717	AA	0	TCF7	AW027359	transcription factor 7 (T-cell specific, HMG-box)
210515_at	10.3234	103.39	-4.94853	AA	0	TCF1	M57732.1	transcription factor 1, hepatic; LF-B1, hepatic nuclear factor (HNF1), albumin proximal factor
206680_at	8.17883	34.3108	-5.13726	AA	0	CD5L	NM_005894.1	CD5 antigen-like (scavenger receptor cysteine rich family)
205289_at	11.2231	49.7657	-5.39641	AA	0	BMP2	AA583044	bone morphogenetic protein 2
210948_s_at	7.51206	44.2311	-6.70855	AA	0	LEF1	AF294627.1	lymphoid enhancer-binding factor 1
207872_s_at	2.75585	38.0259	-9.50706	AA	0	LILRA1	NM_006863.1	leukocyte immunoglobulin-like receptor, subfamily A (with TM domain), member 1
206828_at	2.32753	24.2009	-11.012	AA	0	TXK	NM_003328.1	TXK tyrosine kinase
205532_s_at	0.757259	28.3881	-27.0771	AA	0	CDH6	AU151483	cadherin 6, type 2, K-cadherin (fetal kidney)
